# Supplementary material for: Euchromatic Transposon Insertions Trigger Production of Novel Pi- and Endo-siRNAs at the Target Sites in the Drosophila Germline
Source: PLoS Genet. 2014 Feb 6;10(2):e1004138. doi: 10.1371/journal.pgen.1004138 (PMC3916259; doi:10.1371/journal.pgen.1004138)
Supplement: Table S1 — Full-length and partial TEs annotated in y; cn bw sp genome and absent from wK genome having ≥5 small RNA reads in each of their flanking regions. (XLS) [file pgen.1004138.s005.xls]

## Sheet: Table S1
Full-length TEs
Name	Flybase ID	Class	Family	Length,nt	Length,%*	Divergency, %	Location **	Overlapping	PCR of wK DNA ***	Number of small RNA reads within 1kb flanking regions
										Left, - strand	Left, + strand	Right, - strand	Right, + strand
BARI	Bari1{}282	DNA	Tc1	1726	100	0.1	chr2L:770516-772243[-]	intergenic		10	3	0	14
BARI	Bari1{}1409	DNA	Tc1	1726	100	0.1	chr3R:19384173-19385900[-]	intron		6	0	0	10
BEL	3S18{}853	LTR	Pao	6128	100	0.2	chr2R:14463358-14469487[+]	intron		10	2	1	12
BEL	3S18{}1090	LTR	Pao	6126	100	0.33	chr3L:22092831-22098958[+]	intergenic		27	1	1	15
BEL	3S18{}4	LTR	Pao	6125	100	0.03	chrX:322507-328633[+]	intron		8	1	2	3
BLASTOPIA	flea{}148	LTR	Gypsy	5027	100	0.77	chrX:17089292-17094320[-]	exon		1	20	0	96
BLOOD	blood{}285	LTR	Gypsy	7407	100	0	chr2L:1220184-1227592[+]	intron	DEL	18	0	0	45
BLOOD	blood{}289	LTR	Gypsy	7406	100	0.13	chr2L:1679032-1686439[+]	intron		40	9	5	52
BLOOD	blood{}335	LTR	Gypsy	7411	100	0	chr2L:10156377-10163789[-]	intergenic		9	0	0	12
BLOOD	blood{}356	LTR	Gypsy	7408	100	0.13	chr2L:12933905-12941314[-]	intergenic		9	0	0	7
BLOOD	blood{}375	LTR	Gypsy	7410	100	0.03	chr2L:15446106-15453517[+]	intergenic	DEL	92	2	9	99
BLOOD	blood{}468	LTR	Gypsy	7409	100	0	chr2L:20303216-20310626[-]	intergenic		21	8	0	74
BLOOD	blood{}472	LTR	Gypsy	7409	100	0.03	chr2L:20576274-20583684[+]	intergenic		25	2	3	15
BLOOD	blood{}852	LTR	Gypsy	7411	100	0	chr2R:14375381-14382793[+]	intron		5	0	2	7
BLOOD	blood{}856	LTR	Gypsy	7410	100	0	chr2R:15603415-15610826[+]	intergenic	DEL	18	1	3	59
BLOOD	blood{}1092	LTR	Gypsy	7411	100	0.17	chr3L:22548925-22556337[+]	intergenic		8	1	2	18
BLOOD	blood{}1094	LTR	Gypsy	7393	100	0.03	chr3L:22610345-22617739[-]	intergenic		10	1	0	13
BLOOD	blood{}1369	LTR	Gypsy	7415	100	0.3	chr3R:11444508-11451924[+]	intergenic		12	1	9	34
BLOOD	blood{}1376	LTR	Gypsy	7407	100	0	chr3R:13401108-13408516[+]	intergenic		19	1	4	15
BLOOD	blood{}1462	LTR	Gypsy	7410	100	0	chr3R:26505296-26512707[+]	intergenic		6	0	3	6
BLOOD	blood{}1470	LTR	Gypsy	7411	100	0	chr3R:27823769-27831181[+]	intergenic		5	0	2	30
BS	BS{}707	LINE	Jockey	5128	100	0.1	chr2R:1984279-1989408[+]	intron		8	0	2	7
BS2	X{}996	LINE	Jockey	4709	99	0.2	chr3L:14305216-14309926[-]	intron		2	3	0	14
BS2	X{}1011	LINE	Jockey	4709	99	0.2	chr3L:16177298-16182008[-]	intergenic		8	0	1	21
BURDOCK	Burdock{}514	LTR	Gypsy	6411	100	0.53	chr2L:21691882-21698294[-]	intron		11	1	1	7
BURDOCK	Burdock{}783	LTR	Gypsy	6411	100	0.07	chr2R:5038862-5045274[+]	intergenic		33	2	0	12
BURDOCK	Burdock{}1187	LTR	Gypsy	6411	100	0.07	chr3R:96512-102924[-]	exon/intron		22	5	11	24
BURDOCK	Burdock{}1221	LTR	Gypsy	6401	100	0.53	chr3R:1271738-1278140[+]	intron		5	1	0	15
BURDOCK	Burdock{}107	LTR	Gypsy	6411	100	0.33	chrX:11429129-11435541[-]	intron		1	11	1	13
Copia	copia{}302	LTR	Copia	5143	100	0.03	chr2L:3649843-3654987[+]	intron		11	0	3	5
DIVER	diver{}873	LTR	Pao	6110	100	0.07	chr2R:18467972-18474083[+]	intron		6	5	1	9
DM176	17.6{}1287	LTR	Gypsy	7468	100	1.12	chr3R:6629952-6637421[+]	exon		5	0	2	3
DM297	297{}407	LTR	Gypsy	6976	100	0.57	chr2L:19147425-19154402[+]	intron		1	8	0	8
DM412	412{}1459	LTR	Gypsy	7566	100	0.2	chr3R:26201316-26208883[+]	intergenic		8	1	3	45
DM412	-	LTR	Gypsy	7517	99	0.1	chr2R:19417152-19424670[-]	exon/intron	DEL	383	3	4	58
DM412	412{}880	LTR	Gypsy	7565	100	0.2	chr2R:19801877-19809443[-]	intron		7	4	0	7
DM412	412{}881	LTR	Gypsy	6981	92	0.2	Chr2R:20035019-20041999[-]	intron	DEL	12	1	0	19
DM412	412{}882	LTR	Gypsy	7426	98	0.2	chr2R:20064814-20072241[-]	intron		2	48	2	3
DM412	412{}884	LTR	Gypsy	7502	99	0.2	chr2R:20535163-20542666[-]	intergenic		16	6	1	8
DM412	412{}904	LTR	Gypsy	7678	101	0.4	chr3L:1219647-1227326[+]	intergenic		16	0	2	16
DM412	412{}983	LTR	Gypsy	7566	100	0.1	chr3L:11557936-11565503[+]	intron		3	8	0	8
DM412	412{}1021	LTR	Gypsy	7499	99	0.2	chr3L:17510135-17517635[-]	intergenic		5	77	5	177
DM412	412{}1075|412{}922	LTR	Gypsy	7523	99	0.2	chr3L:21236884-21244408[+]	intron	DEL	9	1	0	21
DMRT1A	Rt1a{}905	LINE	R1	5175	101	0.3	chr3L:1424832-1430008[+]	exon		7	1	7	7
DMRT1A	Rt1a{}957	LINE	R1	5181	101	0.3	chr3L:8226716-8231898[-]	exon/intron		11	0	3	16
DMRT1A	Rt1b{}987	LINE	R1	5220	101	0.6	chr3L:12912441-12917662[-]	intergenic		28	1	0	46
DMRT1A	Rt1b{}990	LINE	R1	5219	101	0.6	chr3L:13567954-13573174[+]	intron		20	0	3	9
DMRT1A	Rt1b{}1288	LINE	R1	5220	101	0.5	chr3R:6783751-6788972[+]	intergenic		22	1	0	6
DOC	Doc{}1352	LINE	Jockey	4719	100	0.3	chr3R:9139880-9144600[-]	intergenic		21	0	1	4
DOC	Doc{}1398	LINE	Jockey	4718	100	0	chr3R:16680268-16684987[+]	exon/intron	DEL	26	7	4	48
DOC	Doc{}1419	LINE	Jockey	4723	100	0.1	chr3R:20752908-20757632[+]	intergenic		8	1	1	22
DOC	Doc{}331	LINE	Jockey	4718	100	0.1	chr2L:9218029-9222748[-]	intron		3	6	0	11
DOC	Doc{}359	LINE	Jockey	4724	100	0.1	chr2L:13405705-13410430[+]	intron		5	1	4	7
DOC	Doc{}404	LINE	Jockey	4717	100	0.1	chr2L:18408082-18412800[+]	intergenic		6	0	0	6
DOC	Doc{}406	LINE	Jockey	4721	100	0	chr2L:18633668-18638390[-]	intron		5	5	1	16
DOC6	Juan{}768	LINE	Jockey	4220	100	0.10	chr2R:3322466-3326687[-]	intergenic	DEL	20	10	291	58
DOC6	Juan{}1190	LINE	Jockey	4220	100	0.1	chr3R:234205-238426[-]	intron		7	2	9	22
FW	F{}349	LINE	Jockey	4689	100	0.3	chr2L:12731128-12735818[+]	intron		3	2	0	7
FW	F{}395	LINE	Jockey	4690	100	0.1	chr2L:17273265-17277956[-]	intergenic	DEL	12	0	0	7
FW	F{}863	LINE	Jockey	4690	100	0.2	chr2R:16627013-16631704[+]	intron		5	0	0	8
FW	-	LINE	Jockey	4690	103	0.1	chr2R:16670860-16675551[-]	intergenic		9	0	0	9
FW	F{}994	LINE	Jockey	4364	93	0.2	chr3L:14260528-14264893[+]	intergenic	DEL	38	1	0	14
FW	F{}1049	LINE	Jockey	4691	100	0.1	chr3L:19392054-19396746[-]	intron		14	1	0	14
FW	F{}1209	LINE	Jockey	4228	90	0.25	chr3R:579026-583255[+]	intron	DEL	15	0	1	51
FW	F{}1370	LINE	Jockey	4690	100	0.1	chr3R:11560981-11565672[-]	intergenic		6	0	0	9
Gypsy6	springer{}1067	LTR	Gypsy	7541	100	15.3	chr3L:20469908-20477450[+]	exon	DEL	96	16	0	29
IVK	Ivk{}1098	LINE	I	5367	99	1	chr3L:22754546-22759914[+]	intron		23	13	4	27
LINEJ1	jockey{}1238	LINE	Jockey	5015	100	0.5	chr3R:2335803-2340819[+]	intergenic		9	4	0	6
LINEJ2	jockey{}1447	LINE	Jockey	5013	100	0.5	chr3R:24618648-24623662[+]	intergenic		20	0	1	13
LINEJ3	jockey{}477	LINE	Jockey	5015	100	0.4	chr2L:20891618-20896634[-]	intron		5	0	3	4
LINEJ4	jockey{}838	LINE	Jockey	4957	99	0.4	chr2R:13034810-13039768[-]	intergenic		17	12	0	107
MAX	Max{}5659	LTR	Pao	8548	100	0.87	chr2R:10776769-10785318[-]	intergenic		23	0	0	9
MAX	Max{}5599	LTR	Pao	8542	100	1.1	chr3L:5451216-5459759[+]	intergenic		5	0	0	8
MDG3	mdg3{}1184	LTR	Gypsy	5516	100	0.3	chr3R:31848-37365[+]	intron	DEL	46	16	9	18
MDG3	mdg3{}1215	LTR	Gypsy	5458	99	0.3	chr3R:893758-899217[-]	intergenic		45	25	8	64
NOMAD	opus{}374	LTR	Gypsy	7521	100	0.27	chr2L:14984453-14991975[+]	intron		22	0	1	6
NOMAD	opus{}760	LTR	Gypsy	7535	100	0.33	chr2R:2839712-2847248[+]	intron		24	2	3	2
NOMAD	opus{}1381	LTR	Gypsy	7614	101	0.3	chr3R:13858555-13866170[+]	intergenic		7	0	0	5
NOMAD	opus{}1412	LTR	Gypsy	7608	101	0.3	chr3R:19676835-19684444[-]	intergenic		14	0	4	7
PROTOP	1360{}420	DNA	P	3407	100	2.3	chr2L:19737411-19740819[+]	intergenic		16	1	2	22
ROO	roo{}371	LTR	Pao	9103	100	0	chr2L:14642626-14651730[-]	intron		7	0	7	0
ROO	roo{}1043	LTR	Pao	8621	95	0.05	chr3L:18765564-18774186[-]	intron		5	1	6	0
ROO	roo{}1426	LTR	Pao	9001	99	0.07	chr3R:22336279-22345281[+]	intergenic		15	0	10	0
ROO	roo{}13	LTR	Pao	8734	96	0.03	chrX:957844-966579[+]	intergenic		4	6	2	10
S	S{}8	DNA	Tc1	1732	100	9.6	chrX:800789-802522[+]	intron		7	0	1	5
S	S{}173	DNA	Tc1	1729	100	9.4	chrX:19604159-19605889[-]	intron		10	2	6	14
TIRANT	Tirant{}899	LTR	Gypsy	8422	99	0.4	chr3L:858054-866477[-]	exon/intron		12	1	0	12
TIRANT	Tirant{}917	LTR	Gypsy	8524	100	0.33	chr3L:3061339-3069864[+]	intron	DEL	75	1	10	54
TIRANT	Tirant{}1229	LTR	Gypsy	8422	99	0.4	chr3R:1841739-1850162[-]	intergenic		7	0	2	4
TRANSPAC	Transpac{}1262	LTR	Gypsy	5246	100	0.27	chr3R:3920185-3925432[+]	intron		18	11	8	9
TRANSPAC	Transpac{}32	LTR	Gypsy	5247	100	0.07	chrX:2969722-2974970[+]	intergenic		7	3	2	4
Partial TEs
Name	Flybase ID	Class	Family	Length,nt	Length,%*	Divergency, %	Location **	Overlapping	PCR of wK DNA ***	Number of small RNA reads within 1kb flanking regions
										Left, - strand	Left, + strand	Right, - strand	Right, + strand
BLASTOPIA	flea{}152	LTR	Gypsy	683	14	1	chrX:17689595-17690279[+]	intron		51	11	34	91
BLASTOPIA	flea{}152	LTR	Gypsy	2051	41	1	chrX:17687039-17689091[+]	intron		156	16	51	11
BLASTOPIA	flea{}875	LTR	Gypsy	1903	38	0.95	chr2R:18730598-18732502[-]	intergenic		17	1	0	11
BURDOCK	Burdock{}313	LTR	Gypsy	2863	45	0.53	chr2L:6363205-6366069[+]	intergenic		36	2	5	30
BURDOCK	Burdock{}CG42345[664]	LTR	Gypsy	2573	40	0.3	chr2R:1305554-1308128[-]	intron		13	1	4	7
BURDOCK	Burdock{}836	LTR	Gypsy	2574	40	0.15	chr2R:11949288-11951863[-]	intergenic		27	2	0	13
DM297	297{}1261	LTR	Gypsy	3418	49	0.7	chr3R:3916315-3919734[-]	intergenic		4	1	18	11
DM412	412{}962	LTR	Gypsy	3711	49	0.1	chr3L:9123704-9127416[-]	intergenic	DEL	24	2	1	41
DMRT1B	Rt1b{}337	LINE	R1	1527	30	0.3	chr2L:10862909-10864437[-]	intergenic		12	2	2	55
DMRT1B	Rt1b{}814	LINE	R1	2072	40	0.2	chr2R:8389256-8391329[+]	intron		7	1	1	8
DMRT1B	Rt1b{}1356	LINE	R1	2103	41	0.2	chr3R:9804515-9806619[+]	intron		66	1	0	26
DOC	Doc{}1407	LINE	Jockey	3613	76	0.15	chr3R:18706976-18710590[+]	intergenic		6	2	2	6
DOC6	Juan{}1366	LINE	Jockey	2976	70	0.15	chr3R:10957850-10960827[-]	intergenic		7	0	3	6
FW	F{}1264	LINE	Jockey	784	17	0	chr3R:4033334-4034119[+]	intergenic		4	1	1	5
G2_DM	G2{}886	LINE	Jockey	1916	62	0.6	chr2R:20651189-20653106[+]	intron	DEL	369	47	132	423
GTWIN	-	LTR	Gypsy	4101	55	33.6	chr2R:360600-364702[-]	intergenic		2	7	0	5
LINEJ1	jockey{}934	LINE	Jockey	2593	52	0.45	chr3L:5994882-5997476[-]	intron		11	0	2	9
LINEJ1	jockey{}1013	LINE	Jockey	439	89	0.7	chr3L:16487149-16487589[-]	intron		18	2	3	11
LINEJ1	jockey{}1268	LINE	Jockey	2324	46	0.4	chr3R:4533183-4535508[-]	intron		22	3	1	52
LINEJ1	jockey{}1443	LINE	Jockey	2432	48	0.35	chr3R:24079117-24081550[+]	intergenic		11	0	0	5
LINEJ1	jockey{}87	LINE	Jockey	358	70	0	chrX:8816418-8816777[+]	intron		0	15	0	8
LINEJ1	jockey{}370	LINE	Jockey	360	70	0.6	chr2L:14618937-14619298[-]	intron		5	2	1	14
MDG3	mdg3{}290	LTR	Gypsy	267	5	0.4	chr2L:1711411-1711677[-]	exon	DEL	120	9	3	4
NOMAD	opus{}4946	LTR	Gypsy	3090	41	0.33	chr2R:7303078-7306169[+]	intron		10	0	2	5
PROTOP_A	1360{}1005	DNA	P	1104	32	2.8	chr3L:15078207-15079312[+]	intergenic		9	0	0	7
PROTOP_A	1360{}1206	DNA	P	1102	32	2.1	chr3R:435327-436430[+]	intergenic		7	9	0	7
ROO	roo{}969	LTR	Pao	426	50	0	chr3L:9494856-9495283[+]	intron		6	0	9	0
ROO	roo{}1458	LTR	Pao	7532	83	0.33	chr3R:26143103-26150636[+]	intron		0	58	1	7
STALKER4	Stalker4{}1051	LTR	Gypsy	401	50	0.2	chr3L:19480326-19480728[+]	intergenic		119	9	6	32
TRANSIB2	transib2{}157	DNA	Transib	1462	51	2.85	chrX:18449467-18450930[+]	intron		29	0	1	10
* Relative to the canonical TE
** The genomic coordinates of the corresponding TE
*** The absence of TE in wK (confirmed by PCR of genomic DNA) is indicated as DEL
