# Supplementary material for: Euchromatic Transposon Insertions Trigger Production of Novel Pi- and Endo-siRNAs at the Target Sites in the Drosophila Germline
Source: PLoS Genet. 2014 Feb 6;10(2):e1004138. doi: 10.1371/journal.pgen.1004138 (PMC3916259; doi:10.1371/journal.pgen.1004138)
Supplement: Table S2 — TE insertions revealed in wK genome and absent from the y; cn bw sp genome associated with wK specific small RNAs. (XLS) [file pgen.1004138.s006.xls]

## Sheet: Table S2
Name	Class	Family	Location *	Overlapping	Number of small RNA reads within 1kb flanking regions
					Left, - strand	Left, + strand	Right, - strand	Right, + strand
BATUMI	LTR	Pao	chr3R:6962735-6962735	intergenic	13	1	2	2
BEL	LTR	Pao	chr3L:14277710-14277710	intron	88	48	14	160
BEL	LTR	Pao	chr3R:7519155-7519155	exon	20	5	4	83
BEL	LTR	Pao	chr3R:13475733-13475733	intron	19	12	13	83
BEL	LTR	Pao	chrX:16738627-16738627	intergenic	24	2	3	7
BLASTOPIA	LTR	Gypsy	chr2L:17405314-17405314	intron	0	1	3	8
BLASTOPIA	LTR	Gypsy	chr2R:7078591-7078627	intron	8	0	0	15
BLASTOPIA	LTR	Gypsy	chr3R:710105-710105	intergenic	514	110	329	746
BLASTOPIA	LTR	Gypsy	chr2L:3504561-3504561	exon	33	0	3	15
BLASTOPIA	LTR	Gypsy	chrX:10080394-10080394	intergenic	2	1	1	4
BLOOD	LTR	Gypsy	chr3L:504988-504988	intron	19	4	55	19
BLOOD	LTR	Gypsy	chrX:2538625-2538625	intron	10	1	0	9
BS	LINE	Jockey	chr2L:9628635-9628635	intergenic	5	1	0	5
BS2	LINE	Jockey	chr2L:14768969-14768969	intergenic	17	11	0	41
BURDOCK	LTR	Gypsy	chr3R:8346481-8346481	intron	44	28	4	40
BURDOCK	LTR	Gypsy	chrX:21313868-21313915	intron	3	0	0	6
BURDOCK	LTR	Gypsy	chr2L:2198543-2198543	intergenic	835	20	109	578
BURDOCK	LTR	Gypsy	chr3L:15676642-15676642	intergenic	10	2	6	6
Copia	LTR	Copia	chr2L:13212542-13212542	exon	18	5	0	12
Copia	LTR	Copia	chr3L:9032995-9032995	intergenic	55	31	0	46
DIVER	LTR	Pao	chr2L:1088393-1088393	intron	14	0	1	6
DIVER	LTR	Pao	chrX:4506016-4506016	intergenic	487	29	120	142
DIVER	LTR	Pao	chrX:16481531-16481578	intergenic	16	0	1	10
DM412	LTR	Gypsy	chr3R:18570830-18570830	exon	11	1	23	20
DM412	LTR	Gypsy	chr2L:10688148-10688204	intergenic	27	1	1	26
DM412	LTR	Gypsy	chr2R:14289608-14289608	intergenic	27	8	4	31
DM412B	LTR	Gypsy	chr2R:12952800-12952861	exon	8	5	2	34
DM412B	LTR	Gypsy	chr3L:21348388-21348436	exon	11	3	0	21
DMRT1A	LINE	R1	chr2L:1656281-1656281	intron	279	103	65	232
DMRT1B	LINE	R1	chr3R:6092848-6092971	intron	5	1	1	12
DMRT1B	LINE	R1	chrX:6843404-6843534	intergenic	35	0	44	33
DNAREP1	LINE	Penelope	chr3R:769784-769784	intron	25	13	32	33
DOC	LINE	Jockey	chr2L:16869124-16869124	intergenic	12	2	1	36
DOC	LINE	Jockey	chr2R:842931-842931	intron	2	10	5	25
DOC	LINE	Jockey	chr3L:15114584-15114584	intron	68	0	1	14
DOC	LINE	Jockey	chr3R:1070507-1070507	intron	23	23	21	14
DOC	LINE	Jockey	chr3R:5619876-5619876	intron	60	6	4	105
DOC	LINE	Jockey	chr3R:5850038-5850038	intron	22	5	1	3
DOC	LINE	Jockey	chr3R:23157439-23157439	intergenic	13	1	2	3
DOC	LINE	Jockey	chr2R:18458264-18458264	intron	13	0	1	16
DOC6	LINE	Jockey	chr2L:16851631-16851631	intron	5	2	1	6
DOC6	LINE	Jockey	chr3R:6136566-6136566	intron	7	2	5	16
DOC6	LINE	Jockey	chr2L:8965407-8965407	intron	16	0	9	4
DOC6	LINE	Jockey	chr2L:10685205-10685205	intergenic	8	1	7	3
DOC	LINE	Jockey	chr2R:13030018-13030047	intergenic	20	4	15	14
FB4	DNA	Tc1	chrX:9470643-9470643	intron	0	0	6	3
FB4	DNA	Tc1	chr3L:20483766-20483868	intron	1	0	9	6
FW	LINE	Jockey	chr2L:17225283-17225283	intron	18	1	0	7
FW	LINE	Jockey	chr2L:22074896-22074896	intergenic	20	1	2	6
FW	LINE	Jockey	chr3L:16154695-16154695	intergenic	36	3	4	8
FW	LINE	Jockey	chr3R:6750058-6750058	intergenic	4	0	0	2
FW	LINE	Jockey	chr3R:8583852-8583852	intergenic	9	1	0	7
FW	LINE	Jockey	chr3R:21356208-21356208	intron	0	7	0	0
FW	LINE	Jockey	chrX:9471113-9471113	intron	5	0	1	4
FW	LINE	Jockey	chrX:16951077-16951077	intergenic	3	0	1	6
FW	LINE	Jockey	chr2L:21214845-21214981	intron	37	1	8	0
FW	LINE	Jockey	chr3R:7674735-7674858	intron	11	5	2	13
FW	LINE	Jockey	chr3L:21204040-21204103	intron	371	154	75	229
G2	LINE	Jockey	chr2L:20253224-20253224	intron	42	22	19	42
G2	LINE	Jockey	chr2L:19459075-19459240	intergenic	10	2	1	11
Gypsy5	LTR	Gypsy	chr3R:7293911-7293911	intergenic	10	4	19	9
IVK	LINE	I	chr3L:19944355-19944355	intron	6	2	0	4
IVK	LINE	I	chr3R:3899681-3899681	intron	39	3	4	8
IVK	LINE	I	chrX:20968701-20968741	intron	25	5	16	41
Invader3	LTR	Gypsy	chr3R:1886495-1886624	intergenic	8	5	1	5
LINEJ1	LINE	Jockey	chr2L:10898517-10898517	intergenic	5	0	0	2
LINEJ1	LINE	Jockey	chr2L:13511604-13511604	intron	15	1	1	9
LINEJ1	LINE	Jockey	chr2L:15833525-15833525	intergenic	7	1	0	5
LINEJ1	LINE	Jockey	chr2L:20247861-20247861	intergenic	81	95	52	51
LINEJ1	LINE	Jockey	chr2R:17326857-17326857	intron	8	0	3	3
LINEJ1	LINE	Jockey	chr2R:18970654-18970654	exon	12	2	3	46
LINEJ1	LINE	Jockey	chr3L:505772-505772	intron	55	15	12	16
LINEJ1	LINE	Jockey	chr2L:2317766-2317766	intron	208	61	4	0
LINEJ1	LINE	Jockey	chr3R:9086853-9086853	intron	45	4	6	46
LINEJ1	LINE	Jockey	chr3R:17916612-17916612	intron	10	1	1	11
LINEJ1	LINE	Jockey	chr3R:19158986-19158986	intron	22	2	1	12
LINEJ1	LINE	Jockey	chr3R:20558689-20558689	intron	10	0	3	8
LINEJ1	LINE	Jockey	chr3R:22599252-22599252	intergenic	2	0	1	14
LINEJ1	LINE	Jockey	chr3R:23277927-23277927	intergenic	21	0	1	3
LINEJ1	LINE	Jockey	chr3R:26418721-26418721	intergenic	22	3	16	12
LINEJ1	LINE	Jockey	chrX:4072534-4072534	intron	27	10	6	15
LINEJ1	LINE	Jockey	chrX:18927926-18927926	intergenic	3	0	1	16
LINEJ1	LINE	Jockey	chrX:20631418-20631418	intergenic	11	3	1	9
MAX	LTR	Jockey	chr2L:20244649-20244649	intron	105	64	90	174
MAX	LTR	Jockey	chr3L:5507845-5507845	intron	5	0	4	35
MDG3	LTR	Gypsy	chr2L:9625888-9625888	intergenic	10	1	2	14
NOMAD	LTR	Gypsy	chr2L:19114560-19114560	exon	143	18	51	58
NOMAD	LTR	Gypsy	chr2R:11779016-11779016	intron	17	1	4	14
ROO	LTR	Pao	chrX:3156158-3156158	intron	1	8	0	8
ROO	LTR	Pao	chrX:1426451-1426543	intergenic	12	9	1	20
ROVER	LTR	Gypsy	chr3R:8913090-8913090	intergenic	13	0	0	6
STALKER4	LTR	Gypsy	chrX:1992003-1992003	intron	13	33	3	5
DM412B	LTR	Gypsy	chr3L:21197703-21197802	intron	64	0	77	40
DM412B	LTR	Gypsy	chr3L:22058894-22058974	intergenic	5	1	1	184
DM412B	LTR	Gypsy	chr3R:7295809-7295860	intergenic	29	15	0	6
TRANSIB2	DNA	Transib	chrX:22409106-22409106	intergenic	2	37	36	54
* The genomic coordinates of the corresponding TE
