# Supplementary material for: Euchromatic Transposon Insertions Trigger Production of Novel Pi- and Endo-siRNAs at the Target Sites in the Drosophila Germline
Source: PLoS Genet. 2014 Feb 6;10(2):e1004138. doi: 10.1371/journal.pgen.1004138 (PMC3916259; doi:10.1371/journal.pgen.1004138)
Supplement: Table S3 — Full-length TE insertions common to y; cn bw sp and wK strains. TEs that have at least five small RNA reads within the 1-kb flanking regions from both sides of the TE insertions and represented in Figure S3B are indicated by yellow. (XLS) [file pgen.1004138.s007.xls]

## Sheet: Table S7
Name	FlyBase ID	Class	Family	Length, nt	Length, %*	Divergency, %	Location **	Overlapping	Number of small RNA reads in 1kb flanking regions
									Left, - strand	Left, + strand	Right, - strand	Right, + strand
BARI1		DNA	Tc1	1572	99	8.1	chr2R:691121-692694[+]	intergenic	0	3	0	0
BARI	Bari1{}Jheh[Bari1855]	DNA	Tc1	1726	100	0.2	chr2R:14745796-14747523[-]	intergenic	65	2	13	24
BARI	Bari1{}Cyp12a4[Bari1-1386]	DNA	Tc1	1738	103	0.2	chr3R:14962847-14964586[+]	exon	11	2	12	5
BEL		LTR	Pao	7288	103	0.12	chr3L:5107867-5115156[-]	intergenic	0	0	0	0
BLASTOPIA	flea{}1281	LTR	Gypsy	5019	100	1.3	chr3R:5671296-5676316[-]	intron	0	0	0	0
BLOOD	blood{}1389	LTR	Gypsy	7409	100	0.13	chr3R:15531296-15538706[+]	intergenic	0	0	0	0
BS	BS{}1038	LINE	Jockey	5123	100	0.1	chr3L:18508066-18513190[+]	intergenic	5	0	0	5
BS4	BS4{}5043	LINE	Jockey	747	99	0.4	chr3R:408019-408767[+]	intergenic	0	1	0	0
Baggins1		LINE	LOA	4926	99	6.8	chr3L:24309682-24314609[+]	intergenic	6	2	0	0
Copia	copia{}49	LTR	Copia	5143	100	0	chrX:4178548-4183692[-]	intergenic	4	0	0	0
Copia	copia{}466	LTR	Copia	5142	100	0.03	chr2L:20272782-20277925[+]	intergenic	8	1	0	0
Copia	copia{}RR49370	LTR	Copia	5147	100	0.53	chr2L:23004546-23009694[-]	intergenic	0	0	0	0
Copia	copia{}RR48532	LTR	Copia	5144	100	0.03	chr2R:4530-9675[+]	intergenic	0	0	6	1
Copia	copia{}837	LTR	Copia	5149	100	0	chr2R:12427198-12432348[+]	intergenic	2	0	0	1
Copia	copia{}1016	LTR	Copia	5161	100	0.24	chr3L:16677175-16682337[+]	intron	6	0	3	2
DIVER2		LTR	Pao	4847	99	3.74	chr2R:257122-261970[-]	intron	0	0	0	0
DM176	RR50446	LTR	Gypsy	7545	103	1.56	chr3L:24210888-24218434[+]	intron	0	4	4	12
DM176	17.6{}1213	LTR	Gypsy	6745	91	0.57	chr3R:828110-834856[-]	intron	1	0	0	1
DM176	17.6{}1116	LTR	Gypsy	7315	98	1.47	chr3L:23065384-23072700[-]	intergenic	5	0	1	1
DM297	297{}766	LTR	Gypsy	6993	100	0.57	chr2R:3149747-3156741[-]	intergenic	0	0	0	1
DM297	297{}1286	LTR	Gypsy	6915	99	1.6	chr3R:6167388-6174304[-]	exon	0	2	0	0
DM297	297{}92	LTR	Gypsy	6992	100	0.57	chrX:9692612-9699605[-]	intron	0	0	0	0
DM297	297{}327	LTR	Gypsy	6995	100	0.67	chr2L:8594520-8601516[-]	intron	0	1	0	0
DMRT1B	Rt1b{}1218	LINE	R1	5025	97	0.3	chr3R:1164177-1169203[-]	intron	2	0	0	0
DMTOM1	Tom1{}5976	LTR	Gypsy	386	94	3.5	chrX:11499723-11500110[+]	exon	8	8	4	11
DMTOM1	Tom1{}5196	LTR	Gypsy	394	96	5.9	chr2R:709207-709602[+]	intron	0	0	0	0
DNAREP1	INE-1{}3215	LINE	Penelope	696	114	11.8	chr3L:23015648-23016345[+]	intron	0	0	0	0
DOC	RR49857	LINE	Jockey	4714	103	0.1	chr2R:370805-375520[+]	intergenic	0	1	0	0
DOC	INE-1{}2831|Doc{}590	LINE	Jockey	4299	99	0.9	chr2R:812468-816768[+]	intergenic	1	2	3	2
DOC	Doc{}1029	LINE	Jockey	4713	100	0	chr3L:17856943-17861657[+]	intergenic	2	1	0	1
DOC	Doc{}1052	LINE	Jockey	4719	100	0.2	chr3L:19701621-19706341[-]	intergenic	15	1	0	0
DOC	Doc{}1053	LINE	Jockey	4726	100	0	chr3L:19764446-19769173[-]	intron	0	0	1	1
DOC	Doc{}CHKov1[Doc1420]	LINE	Jockey	4525	96	0.6	chr3R:21150134-21154660[-]	exon/intron	33	2	1	18
DOC	Doc{}15	LINE	Jockey	4722	100	0	chrX:1253276-1257999[+]	intergenic	0	0	0	0
FB4	HB{}276	DNA	Tc1	1592	96	6.3	chrX:22243747-22245340[+]	intron	0	0	0	0
FB4	HB{}4413	DNA	Tc1	1511	91	7.63	chrX:22283875-22285387[+]	exon	5	3	2	3
FB4	HB{}512	DNA	Tc1	1637	99	6	chr2L:21673476-21675114[-]	intron	1	0	0	0
FB4	HB{}761	DNA	Tc1	1657	100	8.2	chr2R:2876620-2878278[+]	intergenic	0	1	0	0
FB4	HB{}1194	DNA	Tc1	1505	91	7.75	chr3R:340955-342461[-]	intron	0	2	4	1
FB4	HB{}1219	DNA	Tc1	1626	98	5.8	chr3R:1191090-1192717[-]	intron	0	0	0	0
FW	F-element{}275|F{}275	LINE	Jockey	4684	103	0.1	chrX:22213908-22218593[+]	intergenic	41	9	9	29
FW	F{}kuz[F363]	LINE	Jockey	4690	100	0.1	chr2L:13560517-13565208[+]	intron	1	1	0	1
FW	F{}RR48902	LINE	Jockey	4691	100	0.4	chr2L:22572594-22577286[+]	intron	1	0	0	2
FW	F{}998	LINE	Jockey	4691	100	0.2	chr3L:14517484-14522176[+]	intergenic	0	0	0	8
FW	F{}1387	LINE	Jockey	4236	90	0.2	chr3R:15018758-15022995[+]	intron	0	0	0	1
G7	G7{}2011	LINE	Jockey	1288	108	6.65	chr2R:818180-819469[+]	intergenic	3	1	1	4
Gypsy10		LTR	Gypsy	6595	103	12.45	chr3L:23909043-23915639[-]	intron	0	0	0	0
Gypsy2		LTR	Gypsy	7151	103	5.3	chr3L:23351882-23359034[+]	intergenic	0	0	0	0
Gypsy6	springer{}1464	LTR	Gypsy	7541	100	15.5	chr3R:26900006-26907548[-]	intron	0	0	0	4
Gypsy	gypsy{}615|accord2{}1996	LTR	Gypsy	7464	100	0.37	chr2R:936722-944187[-]	intergenic	0	0	0	0
Invader1	invader1{}677	LTR	Gypsy	4025	100	0.73	chr2R:1430750-1434776[+]	intron	4	1	0	3
Invader2	invader2{}563	LTR	Gypsy	5043	98	1.9	chr2L:22329289-22334333[-]	intron	1	1	0	0
Invader2	invader2{}633	LTR	Gypsy	5073	99	1.9	chr2R:1115288-1120362[-]	intron	0	0	0	0
Invader2	invader2{}1169	LTR	Gypsy	5054	99	0.3	chr3L:23264861-23269916[+]	intron	2	1	0	1
Invader3	invader3{}RR49017	LTR	Gypsy	5445	99	0.78	chr2L:22950635-22956081[-]	intergenic	0	0	0	0
Invader3	invader3{}695	LTR	Gypsy	5472	100	0.8	chr2R:1509626-1515099[-]	intergenic	1	1	2	3
Invader4	invader4{}511	LTR	Gypsy	3245	105	2.5	chr2L:21653247-21656493[+]	intergenic	22	4	3	18
LINEJ1		LINE	Jockey	5019	103	0.6	chrX:1412196-1417216[+]	intergenic	2	0	6	6
M4	hopper{}368	DNA	Transib	1433	100	1.8	chr2L:14466054-14467488[+]	intergenic	0	0	0	0
M4	hopper{}634	DNA	Transib	1472	103	16.3	chr2R:1126182-1127655[+]	intron	2	0	0	0
M4	hopper{}1181	DNA	Transib	1426	93	1.8	chr3L:23172315-23173742[-]	intergenic	0	0	0	0
M4		DNA	Transib	1382	94	3.7	chr3L:24140363-24141746[+]	intron	0	0	0	11
M4	hopper{}1210	DNA	Transib	1428	100	1.6	chr3R:585500-586929[+]	intron	1	8	0	22
M4	hopper{}36	DNA	Transib	1344	94	3	chrX:3358295-3359640[-]	intergenic	1	4	1	4
MDG1	mdg1{}1720|mdg1{}1720	LTR	Gypsy	7255	97	3.52	chr2R:6517363-6524619[+]	intron	0	0	0	2
MDG1	mdg1{}914	LTR	Gypsy	7389	99	5.52	chr3L:2966754-2974144[+]	intergenic	0	0	0	0
MDG1	mdg1{}1280	LTR	Gypsy	7277	97	3.62	chr3R:5663971-5671249[+]	intron	1	0	0	0
MDG3	mdg3{}291	LTR	Gypsy	5518	100	0.33	chr2L:1801273-1806792[-]	intergenic	0	1	0	0
Mariner2	mariner2{}198	DNA	Tc1	893	98	9.9	chrX:21024869-21025763[-]	intergenic	0	0	0	0
Mariner2	mariner2{}201	DNA	Tc1	893	98	9.9	chrX:21036015-21036909[-]	intergenic	0	0	0	0
Mariner2	mariner2{}522	DNA	Tc1	877	96	8.1	chr2L:22004569-22005447[-]	intergenic	1	0	0	0
Mariner2	mariner2{}1115	DNA	Tc1	876	96	10.9	chr3L:23064053-23064930[+]	intergenic	0	0	5	0
NOMAD	opus{}127	LTR	Gypsy	7600	101	0.27	chrX:14445732-14453333[-]	intergenic	0	0	0	0
NOMAD	opus{}392	LTR	Gypsy	7609	101	0	chr2L:17144385-17151995[-]	intron	0	0	0	0
NOMAD	opus{}415	LTR	Gypsy	7607	101	0.03	chr2L:19657680-19665288[-]	intron	0	0	0	0
NOMAD	opus{}1099	LTR	Gypsy	7605	101	0.3	chr3L:22796868-22804474[+]	intron	38	9	0	0
NOMAD	opus{}1149	LTR	Gypsy	7505	100	0.33	chr3L:23365307-23372813[+]	intergenic	0	0	0	1
PROTOP	INE-1{}2134|1360{}569	DNA	P	1104	181	1.8	chr2L:22338411-22339516[-]	intron	0	0	0	2
QUASIMODO	Quasimodo{}1100	LTR	Gypsy	7718	104	7.68	chr3L:22805018-22812737[+]	intron	0	0	14	1
QUASIMODO	Quasimodo{}3872	LTR	Gypsy	7384	100	0.1	chr3L:23159066-23166451[-]	intergenic	0	0	0	0
QUASIMODO	RR50375	LTR	Gypsy	7349	99	1.2	chr3L:24402231-24409581[+]	intergenic	0	0	1	0
QUASIMODO	Quasimodo{}1186	LTR	Gypsy	7352	100	0.1	chr3R:84351-91704[+]	intergenic	4	13	2	9
QUASIMODO	Quasimodo{}930	LTR	Gypsy	7376	100	0.13	chr3L:5292308-5299685[-]	intergenic	0	0	0	0
ROO	roo{}4147	LTR	Pao	9133	100	0	chr2L:21441096-21450230[+]	intergenic	0	0	0	0
ROO	roo{}1653	LTR	Pao	6632	99	0.3	chr3L:13797701-13804334[+]	intergenic	5	0	0	0
ROO	roo{}34	LTR	Pao	9089	100	0.17	chrX:3112594-3121684[-]	intron	0	0	0	2
ROO	roo{}96	LTR	Pao	9090	100	0.5	chrX:10161391-10170482[-]	exon	0	0	17	0
ROO	roo{}142	LTR	Pao	8290	91	0.25	chrX:16116866-16125157[-]	intergenic	0	0	0	0
ROO	roo{}1706	LTR	Pao	9097	100	0.1	chr2L:6436014-6445112[+]	exon	0	0	10	0
STALKER4	Stalker4{}1446	LTR	Gypsy	7357	100	0.3	chr3R:24589692-24597050[-]	intergenic	0	0	0	0
S	S{}758	DNA	Tc1	1733	100	8.3	chr2R:2551739-2553473[+]	intron	1	0	0	0
S	S{}AGO2[S1008]	DNA	Tc1	1730	100	9.1	chr3L:15548074-15549805[+]	intron	0	6	0	4
S	S{}1121	DNA	Tc1	1560	90	9.45	chr3L:23090950-23092511[-]	intergenic	0	0	0	3
S	S{}1207	DNA	Tc1	1702	98	2.6	chr3R:508954-510657[-]	intron	0	1	0	0
S	S{}1217	DNA	Tc1	1727	99	10.1	chr3R:1085096-1086824[-]	intron	0	1	0	0
S	S{}rdx[S1357]	DNA	Tc1	1760	101	9.3	chr3R:9847424-9849185[-]	intron	3	0	3	2
S	S{}260	DNA	Tc1	1728	100	8.9	chrX:21962483-21964212[+]	intergenic	5	4	2	2
S	S{}3280	DNA	Tc1	1641	95	9.2	chr2R:556185-557827[+]	intergenic	0	0	0	1
TABOR	Tabor{}341	LTR	Gypsy	7343	100	0	chr2L:11540638-11547982[-]	intergenic	0	0	0	0
TC1-2	Tc1-2{}4466	DNA	Tc1	1494	91	2.47	chr2R:1388916-1390411[+]	intron	1	0	0	1
TC1-2	Tc1-2{}4970	DNA	Tc1	1549	94	2.9	chr2R:8205404-8206954[+]	intergenic	0	1	0	1
TC1	Tc1{}172	DNA	Tc1	1622	97	4.3	chrX:19589353-19590976[+]	intergenic	2	0	0	6
TC1	Tc1{}4353	DNA	Tc1	1662	100	3	chrX:22418587-22420250[+]	intergenic	0	4	0	1
TC1	Tc1{}663	DNA	Tc1	1652	100	3.5	chr2R:1298581-1300234[-]	intergenic	1	0	0	1
TRANSIB2	transib2{}3740	DNA	Transib	2635	96	6.3	chr2R:399571-402207[+]	intergenic	1	0	6	6
* Relative to the canonical TE
** The genomic coordinates of the corresponding TE
