# Supplementary material for: Euchromatic Transposon Insertions Trigger Production of Novel Pi- and Endo-siRNAs at the Target Sites in the Drosophila Germline
Source: PLoS Genet. 2014 Feb 6;10(2):e1004138. doi: 10.1371/journal.pgen.1004138 (PMC3916259; doi:10.1371/journal.pgen.1004138)
Supplement: Table S4 — Prediction of the non-annotated TE insertions in the genome of the y; cn bw sp strain based on the presence of diverged piRNA clusters. The genomic coordinates of the piRNA clusters and results of inverse PCR are represented. (XLS) [file pgen.1004138.s008.xls]

## Sheet: Table S3
piRNA cluster location	Cytological band	TE and its orientation*
сhrX:7,798,819-7,800,023	7C
сhrX:8,722,221-8,724,904	8B
сhr2L:21,974,782-21,976,517	40D
chr2R:5,451,846-5,453,833	45F	Tirant [+]
chr2R:8,971,452-8,973,524	49F	Doc [+]
chr3L:128,112-129,127	61B	Tirant [-]
сhr3L:2,162,072-2,163,142	62D
сhr3L:14,178,336-14,180,859	70D
chr3R:2,784,165-2,787,543	84B	I-element [-]
chr3R:12,055,833-12,057,867	89B	F-element [+]
сhr3R:23,509,533-23,510,619	98B
* TE and its orientation was identified by inverse PCR product sequencing
