# Supplementary material for: Euchromatic Transposon Insertions Trigger Production of Novel Pi- and Endo-siRNAs at the Target Sites in the Drosophila Germline
Source: PLoS Genet. 2014 Feb 6;10(2):e1004138. doi: 10.1371/journal.pgen.1004138 (PMC3916259; doi:10.1371/journal.pgen.1004138)
Supplement: Table S5 — Comparison of I-element insertion sites in the annotated genome and in Moscow y; cn bw sp sub-line. (XLS) [file pgen.1004138.s009.xls]

## Sheet: Table S5
	FlyBase	Moscow sub-line
chrX	2B; 11A; 12D; 12F	5A 8B 12F 16A
chr2L	39D	23A; 25A; 36 39D
chr2R	42A; 43E	44D; 50A
chr3L	64C; 66D; 78C	62D; 78C
chr3R	86A; 98B2; 98B8	83E; 84B; 86A; 95A
chr4	102A	102A
