# Supplementary material for: Euchromatic Transposon Insertions Trigger Production of Novel Pi- and Endo-siRNAs at the Target Sites in the Drosophila Germline
Source: PLoS Genet. 2014 Feb 6;10(2):e1004138. doi: 10.1371/journal.pgen.1004138 (PMC3916259; doi:10.1371/journal.pgen.1004138)
Supplement: Table S6 — pogoN1 insertions revealed in y; cn bw sp genome. Since applied deletion search procedure [20] is less effective in identification of small deletions (<200 nt), the absence of several pogoN1 insertions in wK strain was confirmed only by PCR of genomic DNA. (XLS) [file pgen.1004138.s010.xls]

## Sheet: Table S6
Name	FlyBase ID	Class	Family	Length, nt	Length, %*	Divergency, %	Location **	Overlapping	PCR of wK DNA ***	Number of small RNA reads in 1kb flanking regions				GRO-seq transcripts ****
										Left, - strand	Left, + strand	Right, - strand	Right, + strand
POGON1	pogo{}30	DNA	Pogo	184	99	0.00	chrX:2952107-2952292[-]	intergenic		5	0	5	11	-
POGON1	pogo{}308	DNA	Pogo	184	99	0.00	chr2L:4953566-4953751[+]	intergenic		0	0	0	0	-
POGON1	pogo{}348	DNA	Pogo	184	99	0.00	chr2L:12728975-12729160[-]	intron		2	1	1	4	-
POGON1	pogo{}393	DNA	Pogo	184	99	0.00	chr2L:17167618-17167803[+]	intron		0	0	0	0	-
POGON1	pogo{}421	DNA	Pogo	185	100	0.50	chr2L:19762862-19763048[-]	intron		1	0	0	0	+
POGON1	pogo{}469	DNA	Pogo	184	99	0.00	chr2L:20372282-20372467[+]	intergenic		0	0	0	0	-
POGON1	pogo{}781	DNA	Pogo	184	99	0.00	chr2R:4610322-4610507[+]	intron		6	0	1	0	+
POGON1	pogo{}808	DNA	Pogo	184	99	0.00	chr2R:7021670-7021855[+]	intergenic		0	0	0	0	-
POGON1	pogo{}844	DNA	Pogo	184	99	0.50	chr2R:13671584-13671769[-]	intergenic		0	0	0	0	-
POGON1	pogo{}909	DNA	Pogo	184	99	0.00	chr3L:1740909-1741094[+]	intron		0	0	0	0	+
POGON1	pogo{}916	DNA	Pogo	181	97	6.00	chr3L:3051802-3051984[+]	intergenic		3	4	0	3	+
POGON1	pogo{}46	DNA	Pogo	184	99	0.00	chrX:3736408-3736593[-]	intron		0	0	0	0	-
POGON1	pogo{}921	DNA	Pogo	184	99	0.00	chr3L:3833792-3833977[+]	intron		0	3	0	1	-
POGON1	pogo{}932	DNA	Pogo	184	99	0.00	chr3L:5903186-5903371[+]	intron		0	0	0	0	-
POGON1	pogo{}1222	DNA	Pogo	184	99	0.00	chr3R:1571790-1571975[+]	intergenic	DEL	1	5	3	621	+
POGON1	pogo{}1225	DNA	Pogo	184	99	0.00	chr3R:1634889-1635074[-]	3' UTR		0	0	0	0	-
POGON1	pogo{}1228	DNA	Pogo	183	98	0.00	chr3R:1753336-1753520[+]	intron		0	0	0	0	-
POGON1	pogo{}1279	DNA	Pogo	184	99	0.00	chr3R:5187591-5187776[+]	3' UTR	DEL	0	6	0	198	+
POGON1	pogo{}1364	DNA	Pogo	184	99	0.00	chr3R:10905583-10905768[+]	intergenic	DEL	351	0	13	0	+
POGON1	pogo{}1417	DNA	Pogo	183	98	0.00	chr3R:20420412-20420596[+]	intron		0	6	0	6	+
POGON1	pogo{}65	DNA	Pogo	184	99	0.00	chrX:5777896-5778081[+]	intergenic		0	4	1	0	+
POGON1	pogo{}66	DNA	Pogo	184	99	0.00	chrX:5778248-5778433[+]	intergenic		1	2	0	0	+
POGON1	pogo{}Kmn1[pogo108]	DNA	Pogo	184	99	0.00	chrX:11465540-11465725[+]	3' UTR		55	5	1	1	+
POGON1	pogo{}CG9413[pogo128]	DNA	Pogo	184	99	0.00	chrX:14483763-14483948[+]	intron	DEL	0	1	0	0	-
POGON1	pogo{}146	DNA	Pogo	184	99	0.00	chrX:16952022-16952207[-]	intergenic		0	0	0	0	-
POGON1	pogo{}169	DNA	Pogo	184	99	0.00	chrX:19274243-19274428[-]	intron		0	1	1	1	+
POGON1	pogo{}301	DNA	Pogo	184	99	0.00	chr2L:3388653-3388838[+]	intergenic		0	0	0	0	-
* Relative to the canonical TE
** The genomic coordinates of the corresponding TE
*** The absence of TE in wK (confirmed by PCR of genomic DNA) is indicated as DEL
**** '+' indicates the mapping of at least 5 GRO-seq reads to the left or right flanking regions (100 bp windows)
