# Supplementary material for: Euchromatic Transposon Insertions Trigger Production of Novel Pi- and Endo-siRNAs at the Target Sites in the Drosophila Germline
Source: PLoS Genet. 2014 Feb 6;10(2):e1004138. doi: 10.1371/journal.pgen.1004138 (PMC3916259; doi:10.1371/journal.pgen.1004138)
Supplement: Table S7 — Primers used in this study (5′-to-3′). (XLS) [file pgen.1004138.s011.xls]

## Sheet: Table S7
For inverse PCR
name	5' → 3'
in 1	TCATTGGCTTGGGCTCGCA
in 2	GCATCTTTACCGTTCGCTCTCCC
in 3	TCGGTTGAGAGAATTGCGCC
in 4	CAGACAGGAGGAAATGATTTATGCG
in 5	GGCGTATCTTTGTATCTTTGCGG
in 6	AACTGGACTGAACTGGCGAGC
in 7	AGTTGCTTTGGCTTTGCTGACG
in 8	GTTTCCGCTTCCCCTTAATTTTG
in 9	CCTTTGCCGTTGCCATTGC
in 10	AAGGCGACGACAGCGATTCA
For detection of deletions
Full-size TEs
name	5' → 3'
blood{}285 S	TCTTTGGCGCACAGAGATCCC
blood{}285 AS	TTATAGTTCGCTCGCCCAAAG
blood{}375 S	CAGCGATTATGGGCCATCA
blood{}375 AS	TGGATTCCGAAGAAAGCGC
blood{}856 S	AAGTTTGTTTGTGCTGGACTGC
blood{}856 AS	GCTTTATGCGGGCTGTCAAA
412 na S	GCGTTCTCTTTGCCCTCCT
412 na AS	TCTTCACCCACATCATCCTCAT
412{}1075 S	CACAAATGGAGACGGGTCG
412{}1075 AS	TTGAGTTCACTACGGTCTGGTTTAG
Doc{}1398 S	GGGTGATGTGGTTGGTTATACTTTC
Doc{}1398 AS	CAAGGTCCAGCAGATTCTAAATTG
F{}395 S	TTATTTGTGGCAACCTGGCTT
F{}395 AS	AAACCACCCACGCAGCTTCAG
F{}994 S	TTGGAGAGGGAAATCAGCGA
F{}994 AS	GCAGCGACTTCTTTCTCACCTAT
F{}1209 S	AAAGCGGGAAAGGGAAATATACG
F{}1209 AS	GGAGGCATATTGGCTAATCAGCT
springer{}1067 S	AAACCTTGTTGTAACCGACTGCG
springer{}1067 AS	AATTTGTCCCACCAGTGCG
mdg3{}1184 S	CAGGGTGTGGTGTGCGAGGCAATA
mdg3{}1184 AS	TGGATGGCAGAGACTGGTTATATCGAA
Tirant{}917 S	CATTAGTTGGCTGCGAGTGC
Tirant{}917 AS	TCCACCCTAGCAAGACACAGC
Juan{}768 S	GATAACATGGCATTTCCGCA
Juan{}768 AS	CAGCAACACTAGCAATTCGATGT
Partial TEs
name	5' → 3'
412{}962 S	ATATTTACCGTTCACCGTTTAGCG
412{}962 AS	TTTCCACCAGACCAGAGTTACG
mdg3{}290 S	GAGCTGCTCGACCTGAAGGA
mdg3{}290 AS	AATTCCCAGGCGTACACCAC
G2{}886 S	AATATCCAGTTGGGCGACGA
G2{}886 AS	CGAACTTGGAGATTGGGTAGATC
POGON1
name	5' → 3'
pogo{}Kmn1 S	TAAAGGCAGCCATCATCAGAAGTG
pogo{}Kmn1 AS	CATTGACCTGGACGATAGTAAGTGC
pogo{}1222 S	TATCATAAACGATGTTGAACCAGGC
pogo{}1222 AS	TCAGAGTTGTGCTAAGCGAATGC
pogo{}1364 S	TCCGCCTGCTCGTCATCAATA
pogo{}1364 AS	GCCACCATACACAACTCACGACTTA
pogo{}1279 S	TGAAGCAGAAGTTGGGTGGAGA
pogo{}1279 AS	CCTTGGCTTGGCTTCGGTTC
pogo{}CG9413 S	GCCTTAATCCACGCCATCC
pogo{}CG9413 AS	CGCTCTGGGAGTCGGTGAAA
For RT-qPCR
name	5' → 3'
L_RT	ACCTCCCTTCCGT
L_S	CCTCCCTTCCGTTGACG
L_AS	ATTTGGCTTAGTTGCGACG
L_LTR	GGGTGATCTTATATCACGCTCAC
R_RT	CCAGCAACAAATGAGCC
R_S	CTCAACCAAAGTTCCATCTGC
R_AS	CACCAGCAACAAATGAGCC
R_LTR	CGCAGTCGCAGTATTTAGGTA
CG3894_S	CAGGAAGATCCAGACCCAGACCAG
CG3894_AS	CGCTAGTTCGGTGAGACCAAGACG
GstE12_S	CGTCGCCGTTTACCTCCTGGTAG
GstE12_AS	CGCTTCCTTTACGAGCCCATCC
CG5130_S	CGAAGTCCATGCCCAAACTAGAG
CG5130_AS	TGAAACGGAATCAATCGCTGCTC
isoQC_S	CCCGATTCCTGGAGTACAGCAA
isoQC_AS	CCTCAAACTCTGGACGATGTATTCG
CG32486_S	GACCGCCGAACTGGAGGATT
CG32486_AS	CGAAGCGAGTGGCAAAGAAA
